# Supplementary material for: Evidence for a functional role of Start, a long noncoding RNA, in mouse spermatocytes
Source: PLoS One. 2022 Aug 25;17(8):e0273279. doi: 10.1371/journal.pone.0273279 (PMC9409574; doi:10.1371/journal.pone.0273279)
Supplement: S1 Data — (XLSX) [file pone.0273279.s003.xlsx]

## Sheet: Fig 1A
RNA-seq_TPM_Value
	WT	Start-KO
Prss42/Tessp-2	36.8475	42.8783
Prss43/Tessp-3	23.5478	1.48934
Prss44/Tessp-4	21.4661	21.3468
Prss45/TESPL	49.5204	13.9967
Prss46	92.5361	74.4355
Prss50TSP50	16.4313	8.63033

## Sheet: Fig 1B
qRT-PCR
Genotype	Replicate	Gapdh	Prss42/Tessp-2			Prss43/Tessp-3			Prss44/Tessp-4			Prss45/TESPL			Prss46			Prss50/TSP50
		Ct	Ct	Relative_Value	Average/Std	Ct	Relative_Value	Average/Std	Ct	Relative_Value	Average/Std	Ct	Relative_Value	Average/Std	Ct	Relative_Value	Average/Std	Ct	Relative_Value	Average/Std
+/+	1	20.08	21.83	0.297302	0.386016	22.72	0.160428	0.111654	22.83	0.148651	0.225934	21.51	0.371131	0.398793	22.34	0.208772	0.476144	25.28	0.0272047	0.0336776
	1	19.95	21.8	0.277392	0.0711978	22.59	0.160428	0.0517607	22.29	0.19751	0.0428182	21.48	0.346277	0.0632111	20.85	0.535887	0.114547	24.99	0.0303955	0.0094883
	2	23.87	25.03	0.447513		27.52	0.07966		25.98	0.231647		25.34	0.360982		24.76	0.539614		28.63	0.036906
	2	23.68	24.88	0.435275		27.39	0.076415		25.98	0.203063		25.46	0.291183		24.92	0.423373		28.49	0.0356489
	3	21.3651	22.4938	0.457328		23.9695	0.164436		23.5002	0.227652		22.421	0.480997		22.4644	0.466743		25.821	0.045566
	3	21.3219	22.4121	0.469696		23.9409	0.162781		23.4626	0.22677		22.3802	0.480198		22.4069	0.471392		25.6627	0.0493502
	4	20.0969	21.5591	0.362939		24.5509	0.045626		21.869	0.292782		21.2887	0.437756		20.8326	0.600527		25.6521	0.0212676
	4	19.999	21.5525	0.340683		24.5232	0.043459		21.8386	0.279399		21.2443	0.42182		20.8282	0.562841		25.4361	0.0230818
-/-	1	20.15	22.24	0.234881	0.359404	27.11	0.00803214	0.00901318	23.08	0.131215	0.208942	22.68	0.173139	0.274905	21.29	0.45376	0.533518	25.27	0.0287559	0.0352501
	1	20.14	22.14	0.25	0.151829	27.04	0.00837323	0.00229167	22.62	0.179244	0.082961	22.61	0.180491	0.0911855	21.65	0.351111	0.116797	25.22	0.0295643	0.00962843
	2	24.43	24.86	0.742262		30.82	0.0119239		25.71	0.411796		25.71	0.411796		25.36	0.524858		28.68	0.052556
	2	20.65	23.7808	0.308491		28.5191	0.0115577		24.2434	0.223865		23.7809	0.30847		22.5561	0.720964		26.7116	0.0404561
	3	22.0841	23.7564	0.311089		28.4732	0.0118301		24.2216	0.225344		23.694	0.32484		23.0317	0.514093		26.6402	0.0421478
	3	22.0718	22.1008	0.291143		27.5179	0.00681392		23.035	0.152365		22.6427	0.199976		21.3473	0.490832		25.2028	0.0339087
	4	20.3206	21.804	0.35133		27.258	0.0080149		22.999	0.153456		22.5782	0.205427		21.2875	0.502571		25.0753	0.0363878
	4	20.2949	22.0232	0.386034		28.1408	0.00555961		23.014	0.194252		21.9897	0.395103		21.1442	0.709955		26.428	0.0182242

## Sheet: Fig 2B
Luciferase_Assay
	Firefly	Renilla	Relative_Value	Ratio	Average	Std
Control	67883	1318848	0.0514714	1	1	0
	54831	1206835	0.0454337	1
	70489	1352621	0.0521129	1
	81394	1569435	0.051862	1
	74067	1238308	0.0598131	1
	78734	1547559	0.0508763	1
TK-BAC	177931	1496654	0.118886	2.30974	1.89826	0.409301
	143145	1254839	0.114074	2.51079
	118565	1494679	0.0793247	1.52217
	99233	1429894	0.0693989	1.33815
	147283	1348629	0.109209	1.82585
	121763	1271109	0.0957927	1.88286

## Sheet: Fig 2C
qRT-PCR								Luciferase_Assay
	Gapdh	Start	Relative_Value	Ratio	Ratio Ave	Ratio SD			Firefly	BCA_Results	Protein_Amount	Relative_Value	Ratio	Average	Std
Empty	16.9	27.39	0.000695337	1	1	0		shRNA-v1	12756	0.491	0.791297	16120.4	0.968401	0.686598	0.15625
	16.72	27.9	0.000431007	1					23521	0.445	0.717164	32797.3	0.504855
	16.25	27.49	0.00041345	1					17755	0.455	0.73328	24213.1	0.716792
	16.33	29.15	0.000138291	1					13755	0.438	0.705882	19486.2	0.632251
	18.12	28.93	0.000557014	1					5407	0.491	0.791297	6833.08	0.610691
	18.04	29.73	0.000302663	1
								shRNA-v2	3021	0.482	0.776793	3889.07	0.233629	0.516677	0.167814
shRNA-v1	16.7	28.21	0.000342882	0.493116	0.620154	0.171162			23429	0.484	0.780016	30036.6	0.462359
	16.76	28	0.00041345	0.959264					17660	0.436	0.702659	25133.1	0.744026
	16.38	28.3	0.000258061	0.624165					13240	0.467	0.752619	17591.9	0.570787
	16.36	30.47	5.65544e-05	0.408951					4987	0.483	0.778405	6406.69	0.572583
	18.36	29.87	0.000342882	0.615572
	19.48	31.86	0.000187607	0.619854				Empty	14916	0.556	0.896052	16646.4	1	1	0
									50254	0.48	0.77357	64963.8	1
Empty	26.89	31.27	0.00583925	1	1	0			25750	0.473	0.762288	33779.9	1
	25.21	29.38	0.00694408	1					22749	0.458	0.738114	30820.4	1
	27.17	31.27	0.0480273	1					8349	0.463	0.746172	11189.1	1
	25.21	28.18	0.0555527	1
	24.25	31.67	0.0583146	1
	24.5	31.67	0.0539649	1
shRNA-v2	22.81	31.25	0.00287943	0.493116	0.406544	0.103415
	22.86	31.64	0.00227487	0.327598
	24.16	30.74	0.0104526	0.217638
	24.09	29.48	0.0238478	0.429283
	25.31	30.54	0.0266448	0.456916
	25.37	30.54	0.0277763	0.514711

## Sheet: Fig 3C
Luciferase_Assay
	Firefly	Renilla	Relative_Value	Ratio	Average	Std
Empty	168155	2811323	0.0598135	1	1	0
	163947	3080749	0.0532166	1
	195944	3851348	0.0508767	1
	42257	1033857	0.0408732	1
	31621	901957	0.0350582	1
	32006	954125	0.0335449	1
TK-BAC	373749	3422302	0.10921	1.82584	1.6979	0.163296
	421361	4261746	0.0988705	1.85789
	356428	3720822	0.0957928	1.88284
	55302	924310	0.0598306	1.46381
	49352	882789	0.0559046	1.59462
	63862	1218500	0.0524103	1.5624
ΔProm.	127546	1824001	0.0699265	1.16908	1.05521	0.179177
	124041	1881748	0.065918	1.23867
	109484	1678953	0.0652097	1.28172
	12587	364790	0.0345048	0.844192
	20012	617940	0.032385	0.92375
	12976	442660	0.0293137	0.873865
λEco	296281	3397544	0.0872045	1.45794	1.15598	0.251056
	297298	3744702	0.0793916	1.49186
	232355	3743770	0.0620644	1.2199
	28270	798721	0.0353941	0.865949
	21856	639536	0.0341748	0.974801
	22627	728878	0.0310436	0.925435
λApa	284165	4012390	0.0708219	1.18405	1.0101	0.228387
	221492	3249516	0.0681615	1.28083
	189860	2999406	0.0632992	1.24417
	28149	861989	0.0326559	0.798956
	19200	688609	0.0278823	0.795314
	25450	1001830	0.0254035	0.757299

## Sheet: Fig 4C
Luciferase_Assay
	Relative_Value	Ratio	Average	Std
Control	0.0107648	1	1	0
	0.015672	1
	0.0145316	1
	0.0230836	1
	0.0191672	1
	0.0232321	1
	0.0202009	1
	0.0146329	1
	0.0143932	1
Start-Forward	0.0177701	1.65076	1.61904	0.321878
	0.0181393	1.15743
	0.0237507	1.63441
	0.0407081	1.76351
	0.0394822	2.05988
	0.0483539	2.08134
	0.024467	1.21118
	0.0188127	1.28565
	0.0248595	1.72717
Start-Reverse	0.0245276	2.27851	2.10856	0.473182
	0.0226441	1.44488
	0.0223527	1.53821
	0.0577438	2.50151
	0.0522753	2.72733
	0.0583926	2.51344
	0.0290268	1.4369
	0.0318325	2.17541
	0.03398	2.36084
TK-BAC	0.0420422	3.90553	3.14343	0.603707
	0.0399429	2.54867
	0.0453027	3.11752
	0.0867743	3.75913
	0.0700563	3.655
	0.0628925	2.70714
	0.0410808	2.03361
	0.0531344	3.63116
	0.042217	2.93313
TK-BAC-FH	0.00490901	0.456025	0.580801	0.154161
	0.00761228	0.485724
	0.0136418	0.938766
	0.0120043	0.520036
	0.0124111	0.647515
	0.0164867	0.709651
	0.00815882	0.403883
	0.00756727	0.517141
	0.00789418	0.548467
TK-BAC-SH	0.0433646	4.02838	3.46286	0.717596
	0.038081	2.42987
	0.0506452	3.48517
	0.0845994	3.66492
	0.079493	4.14734
	0.102575	4.41522
	0.0433489	2.14589
	0.0469472	3.20833
	0.0523998	3.6406

## Sheet: Fig 5BC
Luciferase_Assay
	Firefly	Renilla	Relative_Value	Average	Std
Pr43-Cont.	855	2636302	0.000324318	0.000338504	1.34629e-05
	2733	8167968	0.0003346
	1429	4007354	0.000356594
Pr43-BAC	3858	7236279	0.000533147	0.000555128	1.75194e-05
	3160	5681216	0.000556219
	1177	2043336	0.000576019
Pr46-Cont.	3445	3265966	0.00105482	0.00109942	5.75054e-05
	2538	2149724	0.00118062
	4692	4414604	0.00106284
Pr46-BAC	2716	3218367	0.000843906	0.000837533	3.02095e-05
	3388	3890088	0.000870931
	3211	4025012	0.000797762

## Sheet: Fig 5DE
Luciferase_Assay
	Firefly	BCA_Result	Protein_Amount	Relative_Value	Average	Std
Pr43-shRNA	996	0.654	5.886	169.215	178.687	6.87576
	1039	0.636	5.724	181.516
	1296	0.777	6.993	185.328
Pr43-Control	2648	0.903	8.127	325.827	313.471	32.7353
	2135	0.883	7.947	268.655
	2444	0.785	7.065	345.931
Pr46-shRNA	104972	0.672	6.048	17356.5	16737.9	677.847
	112410	0.732	6.588	17062.8
	99789	0.702	6.318	15794.4
Pr46-Control	108163	0.73	6.57	16463.2	16250.4	424.639
	100898	0.716	6.444	15657.7
	109860	0.734	6.606	16630.3
